# Supplementary material for: Anticancer Activity of Chalcones and Its Derivatives: Review and In Silico Studies
Source: Molecules. 2023 May 10;28(10):4009. doi: 10.3390/molecules28104009 (PMC10223217; doi:10.3390/molecules28104009)
Supplement: Supplementary file 1 [file molecules-28-04009-s001.zip]

Archive with 1 entries (1 files):
- molecules-2334237-supplementary.pdf
